# Supplementary material for: Grammar in ‘agrammatical’ aphasia: What’s intact?
Source: PLoS One. 2022 Dec 6;17(12):e0278676. doi: 10.1371/journal.pone.0278676 (PMC9725141; doi:10.1371/journal.pone.0278676)
Supplement: S1 Dataset — (XLSX) [file pone.0278676.s002.xlsx]

## Sheet: data
No.	Group	Participant ID	Gunits	Sentential	Non-sentential g-units	Copular	Correct thematic structures	Correct A-relations	Total errors	Incorrect thematic structures and A-relations	Morphological errors	OmissionUI	UI-D	Omissions-UIwithPauses	Omissions-UIwithoutPauses	OmissionGJ	GJ-D	GJ-A	Omissions-GJwithPauses	Omissions-GJwithoutPauses	OmissionLR	Word order errors	QE	NonQE	Aspect	Modality	Tense	AdjunctOutside	AdjunctWithin	AdjunctWithin-ST	Past	Spatial	Temporal	Spatiotemporal	AdjunctVP	RM	Respond to others1	Respond to themselves1	Confirmationals	BgP	BpP	WpP
1	HC	capilouto18a	38	37	1	2	35	37	0	0	0	0	0	0	0	0	0	0	0	0	0	0	2	19	12	3	22	4	14	3	0	7	4	11	4	2	2	0	0	8	5	4
2	HC	capilouto12a	74	73	1	10	63	73	0	0	0	0	0	0	0	0	0	0	0	0	0	0	3	16	11	6	59	1	27	8	4	8	7	19	3	4	1	3	1	9	2	4
3	HC	capilouto19a	67	64	3	7	57	58	3	0	2	0	0	0	0	1	1	0	0	0	0	0	0	6	13	0	37	3	18	1	3	8	6	17	1	3	3	0	1	15	9	9
4	HC	UMD02	43	42	1	3	39	41	1	0	1	0	0	0	0	0	0	0	0	0	0	0	1	13	15	3	13	4	10	3	3	1	3	7	5	6	6	0	2	8	6	4
5	HC	UMD04	50	48	2	9	39	48	0	0	0	0	0	0	0	0	0	0	0	0	0	0	2	8	11	1	21	6	12	0	6	2	4	12	1	12	11	1	8	13	1	2
6	HC	UMD11	53	50	3	5	45	50	0	0	0	0	0	0	0	0	0	0	0	0	0	0	0	10	14	7	18	6	10	4	1	3	2	6	3	10	4	6	0	7	0	1
7	HC	UMD22	53	44	9	4	40	43	3	0	0	2	0	0	2	1	0	0	0	1	0	0	0	19	22	1	3	4	12	3	0	6	3	9	5	2	2	0	1	7	3	5
8	HC	capilouto05a	72	71	1	7	64	64	5	0	0	4	0	3	1	1	0	0	0	1	0	0	2	15	18	5	36	4	30	6	8	4	12	24	8	2	1	1	0	13	3	4
9	HC	wright38a	81	80	1	12	68	80	0	0	0	0	0	0	0	0	0	0	0	0	0	0	11	8	21	13	46	6	35	16	3	9	7	19	7	4	1	3	1	5	1	1
10	HC	wright50a	28	28	0	5	23	28	0	0	0	0	0	0	0	0	0	0	0	0	0	0	0	5	7	3	9	2	10	2	1	4	3	8	1	2	2	0	0	3	1	0
11	HC	UMD16	70	63	7	8	55	62	1	0	0	1	0	0	1	0	0	0	0	0	0	0	4	14	12	4	40	7	22	5	1	11	5	17	5	5	4	1	4	2	0	4
12	HC	UMD05	41	38	3	7	31	37	1	0	0	0	0	0	0	1	0	0	0	1	0	0	3	2	9	3	12	4	13	6	1	5	1	7	0	2	2	0	0	0	0	0
13	HC	UMD06	41	41	0	9	32	38	3	0	0	3	0	0	3	0	0	0	0	0	0	0	0	9	17	6	11	5	14	3	0	10	1	11	4	3	3	0	0	3	1	1
14	HC	UMD18	48	40	8	1	39	33	9	0	3	4	0	4	0	1	0	0	1	0	1	0	0	15	8	7	8	5	8	3	0	0	5	5	4	8	4	4	5	6	2	3
15	HC	UMD20	48	46	2	12	34	46	0	0	0	0	0	0	0	0	0	0	0	0	0	0	1	8	13	2	21	4	9	2	0	4	3	7	2	4	4	0	0	2	0	3
16	HC	UMD23	50	45	5	4	41	45	0	0	0	0	0	0	0	0	0	0	0	0	0	0	7	8	13	3	7	0	10	4	0	4	2	6	6	7	6	1	1	8	1	0
17	HC	UMD03	64	54	10	7	47	54	0	0	0	0	0	0	0	0	0	0	0	0	0	0	4	7	13	7	30	7	25	5	2	13	5	20	9	7	6	1	2	0	1	0
18	HC	MSU02a	60	55	5	7	48	55	1	0	0	1	0	0	1	0	0	0	0	0	0	0	3	12	17	4	16	6	17	4	0	2	11	13	5	2	1	1	8	17	4	5
19	HC	MSU07a	57	57	0	7	50	57	0	0	0	0	0	0	0	0	0	0	0	0	0	0	1	12	10	6	50	9	26	9	2	6	9	17	8	1	1	0	2	16	4	3
20	HC	Richardson42	28	28	0	6	22	24	4	0	0	4	0	0	4	0	0	0	0	0	0	0	0	3	4	1	5	3	7	2	0	3	2	5	1	3	1	2	0	0	0	0
1	BA	elman11a	39	28	11	6	19	12	17	3	2	7	5	1	1	4	2	1	0	1	1	0	6	3	4	1	9	1	15	3	0	6	6	12	0	13	5	8	8	14	6	6
2	BA	elman03a	52	40	12	12	28	27	14	0	0	6	3	2	1	2	0	0	2	0	5	1	17	3	9	4	9	3	2	0	1	0	1	2	1	13	2	11	4	23	13	16
3	BA	whiteside11a	40	27	13	11	14	9	15	2	3	5	0	2	3	5	2	2	0	1	0	0	1	0	6	0	4	0	3	0	1	0	2	3	1	9	2	7	1	24	4	5
4	BA	adler25a	54	37	17	5	30	19	16	2	1	6	5	1	0	7	2	0	4	1	0	0	2	0	9	0	4	1	7	0	2	2	3	7	1	6	2	4	5	40	11	7
5	BA	MSU05a	44	41	3	4	34	35	9	3	4	1	0	0	1	0	0	0	0	0	1	0	4	4	12	2	13	2	8	1	2	1	4	7	6	8	5	3	0	21	12	3
6	BA	scale26a	52	16	36	3	13	8	9	0	2	3	1	0	2	3	0	3	0	0	1	0	9	0	6	2	3	0	6	1	2	2	1	5	0	3	3	0	5	19	7	4
7	BA	scale33a	76	36	40	5	30	21	18	1	4	8	2	1	5	3	0	1	1	1	2	0	2	4	12	1	7	1	12	0	4	1	7	12	3	9	5	4	1	14	3	4
8	BA	TCU03a	57	28	29	5	22	15	24	1	7	7	3	0	4	8	0	4	1	3	0	1	1	6	3	0	5	2	9	2	3	1	3	7	0	5	4	1	3	17	6	6
9	BA	williamson19a	36	7	29	0	7	3	7	0	0	4	3	1	0	3	0	3	0	0	0	0	5	0	2	0	1	0	3	0	1	1	1	3	0	1	1	0	1	9	0	0
10	BA	whiteside15a	77	69	8	11	53	48	23	5	9	1	0	0	1	3	0	1	0	2	5	0	20	6	13	7	31	1	4	1	0	1	2	3	1	4	4	0	0	0	2	9
11	BA	scale36a	39	15	24	3	11	4	13	1	2	5	1	1	3	5	1	3	0	1	0	0	6	0	4	2	1	4	2	0	1	0	1	2	0	8	2	6	0	9	1	1
12	BA	TAP14a	39	16	23	7	8	9	7	1	1	3	1	0	2	2	1	1	0	0	0	0	4	0	3	1	1	1	0	0	0	0	0	0	0	11	8	3	2	1	0	0
13	BA	UNH10a	45	14	31	0	13	5	10	1	0	6	1	2	3	3	1	0	2	0	0	0	9	0	3	1	2	0	2	1	1	0	0	1	1	7	1	6	0	15	2	7
14	BA	wright207a	42	19	23	3	16	0	9	0	0	2	0	2	0	5	0	0	5	0	2	0	3	4	6	1	6	1	5	0	4	1	0	5	1	10	5	5	4	13	8	6
15	BA	kurland13a	37	31	6	10	21	23	6	0	1	2	1	0	1	2	1	1	0	0	1	0	0	0	8	3	10	0	6	0	0	6	0	6	1	6	6	0	0	7	1	1
16	BA	kurland19a	50	23	27	1	20	13	11	2	2	2	1	0	1	4	1	1	0	2	1	0	2	0	16	0	1	2	2	0	1	1	0	2	0	7	0	7	0	23	3	9
17	BA	kurland24a	42	41	1	13	26	35	6	2	0	2	1	0	1	0	0	0	0	0	2	0	2	12	14	5	18	2	11	5	0	4	2	6	1	1	1	0	2	7	0	1
18	BA	scale18a	38	26	12	4	22	16	11	0	6	4	1	3	0	1	0	1	0	0	0	0	2	0	6	1	9	0	6	2	1	0	3	4	1	4	3	1	0	16	1	0
19	BA	MSU07a	57	45	12	14	31	40	5	0	0	1	0	0	1	4	0	3	0	1	0	0	2	5	9	6	11	3	9	3	0	0	6	6	0	7	5	2	10	9	2	6
20	BA	fridriksson 12a	104	93	11	12	81	74	19	0	16	0	0	0	0	3	0	3	0	0	0	0	18	10	7	15	28	5	21	2	0	6	13	19	2	7	3	4	1	6	0	1
